# Supplementary material for: Experimental Studies of Front-of-Package Nutrient Warning Labels on Sugar-Sweetened Beverages and Ultra-Processed Foods: A Scoping Review
Source: Nutrients. 2020 Feb 22;12(2):569. doi: 10.3390/nu12020569 (PMC7071470; doi:10.3390/nu12020569)
Supplement: Supplementary file 1 [file nutrients-12-00569-s001.zip]

Archive with 5 entries (5 files):
- Supplements Revised/Table_S1_PRISMA.docx
- Supplements Revised/Table_S2_Search_terms_and_hits.docx
- Supplements Revised/Table_S3_Warning_label_designs.pdf
- Supplements Revised/Table_S4_Comparison_labels.docx
- Supplements Revised/Table_S5_Study Info.docx
